# Supplementary material for: Blockade of c-Met-Mediated Signaling Pathways by E7050 Suppresses Growth and Promotes Apoptosis in Multidrug-Resistant Human Uterine Sarcoma Cells
Source: Int J Mol Sci. 2022 Nov 28;23(23):14884. doi: 10.3390/ijms232314884 (PMC9740914; doi:10.3390/ijms232314884)
Supplement: Supplementary file 1 [file ijms-23-14884-s001.zip]

Archive with 1 entries (1 files):
- ijms-2031991-supplementary.pdf
